# Supplementary material for: Perturbation Analysis of a Prognostic DDX3X-Mediated Gene Expression Signature Identifies the Antimetastatic Potential of Chaetocin in Hepatocellular Carcinoma
Source: Cells. 2023 Jun 14;12(12):1628. doi: 10.3390/cells12121628 (PMC10297614; doi:10.3390/cells12121628)
Supplement: Supplementary file 1 [file cells-12-01628-s001.zip]

Archive with 1 entries (1 files):
- Supplementary data_Table S1.xlsx
