# Supplementary material for: Perturbation Analysis of a Prognostic DDX3X-Mediated Gene Expression Signature Identifies the Antimetastatic Potential of Chaetocin in Hepatocellular Carcinoma
Source: Cells. 2023 Jun 14;12(12):1628. doi: 10.3390/cells12121628 (PMC10297614; doi:10.3390/cells12121628)
Supplement: Supplementary file 1 [file cells-12-01628-s001.zip › Supplementary data_Table S1.xlsx]

## Sheet: sheet1
sample	LOG2 High-Low (DDX3X)	p value
DDX3X	0.860155	5.51549e-77
STRN	1.75044	1.02509e-36
IL6ST	2.73203	2.26975e-36
LIMS1	1.85644	4.78692e-36
SFRS2IP	0.702441	5.07149e-36
CCNT1	2.12909	1.37862e-35
HIPK3	2.28454	6.12301e-35
ATRX	0.819974	6.32637e-35
TXLNG	1.73766	6.80024e-35
REST	2.09144	1.81592e-34
RIF1	1.43401	2.27162e-34
TAOK1	1.59295	1.73138e-33
LOC284441	1.61003	2.20679e-33
IPMK	1.90419	3.25467e-33
C10orf118	1.25831	5.34704e-33
CLOCK	1.54881	8.15375e-33
DDX21	1.37897	1.01526e-32
ZDHHC20	2.10766	1.76473e-32
ASXL2	1.68164	2.78158e-32
PIK3C2A	0.809491	4.37919e-32
PAFAH1B2	1.30013	6.36122e-32
DPP8	1.20489	8.04986e-32
TTBK2	1.26218	1.08974e-31
UEVLD	0.972967	1.19571e-31
C10orf18	0.719779	1.55477e-31
EXOC6B	1.57924	2.59753e-31
COMMD4	-0.762308	3.01284e-31
PPP1R12A	0.733547	3.12699e-31
REL	1.35524	7.69691e-31
SAMD8	0.979683	8.43353e-31
MOBKL1B	0.885682	9.35666e-31
KDM6A	0.942239	1.5679e-30
TCP11L2	1.20569	2.13652e-30
RASA2	1.78287	2.71303e-30
LCOR	1.69887	3.18533e-30
ZNF192	2.18612	3.24445e-30
CAND1	0.593218	3.38978e-30
SLK	0.834596	3.74549e-30
NFATC2	2.40397	3.86811e-30
CSNK2A1P	1.21049	4.6278e-30
MAP3K2	1.07556	4.76623e-30
FAM63B	1.34584	4.96272e-30
LATS1	1.36203	5.03905e-30
GCC2	0.875588	5.1019e-30
RAPGEF6	1.86066	5.15587e-30
BIRC6	0.722744	5.17881e-30
GTF2A1	1.8037	6.06981e-30
DPY19L3	1.43047	6.23489e-30
SCYL2	0.994445	7.67258e-30
C9orf102	1.2385	8.14005e-30
UHMK1	2.0341	1.89408e-29
ADAM17	1.13793	2.38615e-29
SPATA13	1.99801	2.48769e-29
EDIL3	2.42824	2.58881e-29
BDP1	0.731157	2.94896e-29
ACER2	1.53333	3.06034e-29
KIRREL	2.41565	3.13239e-29
RNF169	1.10324	3.39332e-29
ACTR2	0.602559	3.41859e-29
N4BP2	1.93205	4.60766e-29
ANKRD36BP1	2.00381	1.03189e-28
LOC653653	1.4258	1.13637e-28
C9orf41	1.5513	1.65878e-28
MAN2A1	1.31309	1.74929e-28
BCL7C	-0.851594	1.82505e-28
DPM3	-1.03732	1.93039e-28
HEATR5B	0.727976	2.10394e-28
ATF2	1.26224	2.63099e-28
ZNF641	1.39333	3.0965e-28
P2RY1	1.64716	4.22113e-28
LIN37	-0.725726	6.23658e-28
DNAJB14	0.825834	7.9433e-28
ERN1	1.76101	8.11498e-28
ROCK2	1.52727	9.61281e-28
C5orf41	1.2256	1.01026e-27
USP12	1.76367	1.11899e-27
ETV3	1.7373	1.30489e-27
TOP1	0.593349	1.58529e-27
TMF1	0.679682	1.93929e-27
SBNO1	1.93403	2.1562e-27
SLC30A6	0.962007	3.235e-27
MAML2	1.61995	3.81401e-27
IDE	0.904441	4.22726e-27
ZNF41	0.749351	4.36835e-27
REV3L	0.945763	4.38594e-27
FAM168A	1.3977	4.71579e-27
TGFBRAP1	1.78719	4.97111e-27
MAN1A2	0.943624	5.06547e-27
ELK3	1.50273	5.27003e-27
OSBPL8	0.765231	5.83813e-27
PTPLB	2.10155	6.97549e-27
KLHL11	1.46018	7.41322e-27
SHPRH	1.59716	7.9352e-27
C11orf30	0.78835	8.02299e-27
CHD1	0.634845	9.04708e-27
JMJD1C	0.869431	9.13067e-27
MED14	0.714333	9.53665e-27
ZNF81	1.00592	9.78539e-27
CACNA2D1	1.55185	1.04593e-26
THAP7	-0.643204	1.11681e-26
ZNF366	1.66795	1.14184e-26
ROMO1	-0.916702	1.21322e-26
TCF12	0.759261	1.23081e-26
BOD1L	0.922631	1.42908e-26
MLL5	0.908523	1.49312e-26
ZEB1	0.808036	1.55904e-26
LMTK2	1.585	1.60818e-26
BLOC1S1	-0.771191	1.74563e-26
MRPL55	-0.907351	2.11349e-26
MOSPD2	0.960145	2.52158e-26
KIAA0754	1.90334	3.25996e-26
KIDINS220	0.795033	3.30888e-26
ABHD14A	-0.744947	3.66436e-26
HIF1A	1.0744	3.83511e-26
CYSLTR2	1.58394	4.46136e-26
ZNF791	0.980547	4.56572e-26
PRKAR2A	1.53299	5.30624e-26
PRKG1	1.63362	6.0883e-26
RALGAPA2	1.75799	6.78566e-26
ROCK1	0.710625	7.87629e-26
GAS2L3	1.94315	9.02858e-26
ADAM10	1.08271	9.6324e-26
BRWD3	1.09673	9.69826e-26
MGAT5	1.95185	9.80889e-26
PPTC7	1.81284	9.82037e-26
TAF1L	1.17185	1.32832e-25
RNF168	1.38187	1.60993e-25
DHX33	1.48927	1.62717e-25
THAP3	-0.781128	1.68956e-25
KIAA1109	0.878107	1.77403e-25
MYSM1	1.35456	1.78974e-25
RPS19BP1	-0.732123	2.13329e-25
UBXN7	1.02337	2.24962e-25
CHM	0.770317	2.7036e-25
RC3H2	0.857278	2.73416e-25
RP2	1.00782	3.07964e-25
USP9X	0.586996	3.19507e-25
CEP170	0.87861	3.3867e-25
CCDC12	-0.695705	3.43486e-25
NENF	-0.89059	3.53456e-25
FAM73A	1.03057	3.54368e-25
NCOA2	2.05531	3.55698e-25
STAG1	1.11383	3.64008e-25
ARL5B	1.03433	3.6559e-25
LOC650623	1.70316	3.86503e-25
MRPS21	-0.771032	4.55636e-25
AKAP2	2.51224	4.8662e-25
CDKL5	1.75301	5.01762e-25
MYO9A	1.52545	5.31566e-25
ZMAT5	-0.657353	5.40105e-25
PIK3CA	0.784406	5.48695e-25
CSGALNACT2	0.692971	6.01669e-25
TRIM44	0.875992	6.03441e-25
GTF3C4	0.866376	6.61335e-25
SDCCAG1	0.650358	7.96901e-25
PDZD8	1.07878	8.29663e-25
IPO7	0.592079	8.41858e-25
SMC1A	0.718965	8.5239e-25
NDUFB7	-0.836019	9.25603e-25
CCNI	1.21415	1.02887e-24
NHLRC2	0.979438	1.1432e-24
RNF160	0.84994	1.14853e-24
ATE1	1.2477	1.2056e-24
PIKFYVE	0.814908	1.28291e-24
FAU	-0.641765	1.45042e-24
STT3B	1.08585	1.56723e-24
UBR1	0.658635	1.59585e-24
LEPROT	1.66079	1.63957e-24
NHSL2	1.4631	1.73356e-24
SMARCA5	0.718833	1.79654e-24
TCEB2	-0.81154	1.81726e-24
ARL15	0.96542	1.87905e-24
BARD1	1.78794	2.0192e-24
C9orf129	1.66696	2.13209e-24
MRPL14	-0.758532	2.27195e-24
SERF2	-0.74681	2.28573e-24
RSF1	0.706249	2.32759e-24
MRPL23	-0.790142	2.60205e-24
PAPOLG	0.678766	2.61028e-24
ROBLD3	-0.788724	2.63017e-24
MED13L	0.799797	2.88873e-24
GTF2H3	0.946124	3.3295e-24
NDUFA7	-0.71844	3.35252e-24
DDI2	2.08525	3.86391e-24
PPP2R5E	0.702245	4.04417e-24
MRPL52	-0.784803	4.49437e-24
FUT11	0.903839	4.65749e-24
HEATR5A	0.783789	5.13317e-24
TEAD1	0.827012	5.20601e-24
GBAP1	-0.923352	6.001e-24
LOC100271836	1.17643	6.22363e-24
PSMB3	-0.73525	6.41685e-24
KLHL28	0.799335	6.49337e-24
RECQL	0.831955	8.67602e-24
NBEAL1	1.09989	9.15261e-24
UQCR10	-0.691018	9.68763e-24
GOLGA4	0.707689	1.005e-23
SCAND1	-0.749095	1.04153e-23
DENND5A	0.596346	1.15358e-23
TAF10	-0.64589	1.16784e-23
VPS13C	0.807131	1.26575e-23
CHD6	0.780129	1.61576e-23
LOC150786	0.878485	1.65102e-23
ZFAND2B	-0.659418	1.75184e-23
DENND4A	0.803725	2.08529e-23
PRDX5	-0.645646	2.10981e-23
SFMBT2	1.56095	2.23151e-23
ARL6IP4	-0.632587	2.23202e-23
UGCG	1.67471	2.33648e-23
ANKRD17	0.714112	2.68004e-23
PROX1	1.82446	2.73786e-23
BPTF	0.685816	2.99271e-23
ACOT8	-0.616936	3.08582e-23
FRYL	0.606403	3.24135e-23
VCL	0.762099	3.88107e-23
CCDC75	1.04793	4.13091e-23
PTPN11	0.657033	4.55934e-23
TIAF1	-0.83766	4.91727e-23
DDR2	1.66958	4.99572e-23
DRAP1	-0.586463	5.34957e-23
POLR2I	-0.720503	5.3714e-23
C1orf58	1.17039	5.4324e-23
EYA3	1.19565	5.51254e-23
NR2C2	1.18578	5.75383e-23
RASA1	0.883743	5.94692e-23
RGPD3	0.94651	6.10751e-23
OTUD4	0.755332	6.42105e-23
TMEM219	-0.725827	6.61915e-23
GADD45GIP1	-0.872465	6.70045e-23
PCDHGA12	1.95419	6.73186e-23
WDR47	0.753774	7.26791e-23
KBTBD7	1.32326	7.3383e-23
DMXL1	0.680662	8.26377e-23
WRN	0.948796	8.46722e-23
C14orf118	0.808773	8.56187e-23
ZNF281	1.53319	9.2811e-23
NPAT	0.680765	9.46689e-23
POLK	0.772457	9.59336e-23
SMARCAD1	0.826751	1.00611e-22
ZNF800	0.64726	1.02154e-22
ATP7A	0.748999	1.10682e-22
C19orf24	-0.818837	1.37197e-22
KRTCAP2	-0.801091	1.38521e-22
KIAA2026	0.756018	1.54976e-22
SLC25A40	1.14284	1.58449e-22
KIAA0247	0.749153	1.65548e-22
C14orf43	0.765977	1.71088e-22
SMG1	0.674753	1.714e-22
CEP97	1.0424	1.72203e-22
KIF2A	0.823192	1.79229e-22
RSPRY1	1.32311	1.84063e-22
RNF111	0.594876	1.98544e-22
FNIP2	1.74539	2.18198e-22
UTP20	0.639405	2.66917e-22
PMVK	-0.729092	2.83348e-22
C10orf12	0.794725	2.85442e-22
GPATCH8	0.653105	3.06647e-22
43532	1.42775	3.07145e-22
EIF2AK3	0.660961	3.2463e-22
ELF1	0.876039	3.65608e-22
GMCL1	1.16295	3.715e-22
SPTLC2	0.653185	3.97424e-22
PUS7L	0.669531	4.22928e-22
YY2	1.3718	4.33559e-22
SGK196	1.29511	4.73414e-22
LOC152217	-0.657314	4.98414e-22
ZBTB26	1.08508	5.02338e-22
C22orf32	-0.639946	5.07888e-22
UBL5	-0.645143	5.09763e-22
PARD3B	1.73242	5.14988e-22
TRUB1	0.685003	5.32754e-22
HIVEP1	0.858475	5.44681e-22
PPIP5K2	0.61687	5.52263e-22
MFHAS1	1.41575	5.93003e-22
C15orf63	-0.689373	6.18512e-22
SAC3D1	-0.779237	6.24144e-22
TUBGCP4	0.692266	6.25782e-22
SDHAF1	-0.714126	6.44072e-22
FKBP2	-0.783146	6.97327e-22
TBCEL	0.899001	7.16008e-22
AKAP11	0.719145	7.57683e-22
NAF1	0.595116	8.97862e-22
KLHL23	1.75751	9.15551e-22
SWAP70	0.704325	1.02274e-21
BAG4	1.10908	1.10359e-21
HIVEP2	0.741769	1.11251e-21
NF1	0.631337	1.12803e-21
ZNHIT1	-0.788755	1.13544e-21
ZNF619	0.901607	1.13632e-21
TRIM56	1.06569	1.17142e-21
CXorf38	0.621858	1.25332e-21
NCKAP1	0.616752	1.26994e-21
APOOL	1.02995	1.30594e-21
NDUFA2	-0.754339	1.43322e-21
ZNF524	-0.688067	1.52426e-21
CHMP2A	-0.670939	1.77351e-21
RNF181	-0.674457	1.87444e-21
UQCR11	-0.731603	1.886e-21
CBL	0.851335	1.92761e-21
AP2S1	-0.626307	2.18982e-21
FAM115A	1.15815	2.22229e-21
POLR2F	-0.690026	2.28581e-21
C7orf59	-0.785096	2.35808e-21
EPC2	0.604574	2.42089e-21
PCDHGB7	1.76926	2.52935e-21
ATAD2B	0.602926	2.56086e-21
NDUFA11	-0.700957	2.88984e-21
NDUFS8	-0.70993	2.95071e-21
USE1	-0.720272	3.4515e-21
RBM42	-0.588494	3.47911e-21
CDK17	0.594172	3.6313e-21
EPC1	1.25268	3.64446e-21
TMEM160	-0.88996	3.8617e-21
NDUFA13	-0.770255	4.03617e-21
TRIO	0.964497	4.03712e-21
SNRK	0.599839	4.185e-21
NEU3	1.28179	4.31774e-21
NOSIP	-0.696914	4.40641e-21
BOLA1	-0.652061	4.5776e-21
CCDC101	-0.659337	5.43146e-21
C9orf23	-0.672459	5.69206e-21
AKAP10	1.16679	5.84563e-21
ATM	0.673809	6.03801e-21
LOC641298	1.67986	6.11202e-21
MRPL53	-0.585354	6.24593e-21
FDX1L	-0.690958	6.36275e-21
GUK1	-0.70062	6.65205e-21
SEC23IP	0.597148	7.12092e-21
CUTA	-0.68206	7.42383e-21
C17orf90	-0.70645	7.87637e-21
ADAMTS12	1.69459	8.21873e-21
EEA1	0.638792	8.68571e-21
LSM7	-0.743601	9.53928e-21
SSNA1	-0.643191	9.62847e-21
CCNT2	0.721359	9.7912e-21
DOCK4	0.695293	9.809e-21
ADAT1	1.02745	9.87386e-21
DAAM1	1.24995	9.9784e-21
CYHR1	-0.690849	1.13365e-20
TSTD2	1.01082	1.16758e-20
HIPK1	0.703219	1.19429e-20
ATP5I	-0.816438	1.1952e-20
CTDSPL2	0.672832	1.21535e-20
NDUFS6	-0.757041	1.22423e-20
43718	0.744455	1.30068e-20
MLL3	0.689673	1.31211e-20
NEDD1	0.656821	1.33234e-20
C6orf204	1.22738	1.33809e-20
TNKS2	0.610579	1.36937e-20
ANKRD44	1.22336	1.37696e-20
PRR24	-0.85469	1.47777e-20
FAM179B	0.681964	1.64104e-20
RUNX1T1	1.39432	1.6412e-20
PCDHGA6	1.48903	1.64768e-20
RFXANK	-0.701148	1.73151e-20
DYNC1I2	0.620161	1.77408e-20
PDE3A	1.88806	1.79683e-20
COX17	-0.593055	1.83029e-20
MAPK8	1.31201	1.99495e-20
MEF2A	0.730023	2.0311e-20
SLIT2	2.10782	2.22389e-20
TAF1	0.799844	2.35934e-20
PFDN6	-0.698447	2.47509e-20
SP3	0.644102	2.48522e-20
FAM114A1	0.998276	2.51424e-20
NUP153	0.721287	2.52383e-20
CCDC72	-0.655406	2.58782e-20
EDF1	-0.701362	2.60676e-20
DOCK7	0.718617	2.65454e-20
MYCBP2	0.773708	2.74383e-20
ITGA8	1.54358	2.86337e-20
SGK269	0.677976	2.9208e-20
FAM13B	0.650454	3.15103e-20
MPHOSPH9	0.846297	3.22512e-20
NME3	-0.69594	3.28857e-20
PTOV1	-0.606314	3.35072e-20
PCDH17	1.21492	3.55047e-20
GOLIM4	1.591	3.60228e-20
RUNDC2A	1.22156	3.63789e-20
ATOX1	-0.897148	3.66948e-20
SKIL	1.05331	3.76717e-20
APC	0.626733	3.99269e-20
LSMD1	-0.785415	4.0248e-20
OSMR	1.74038	4.2727e-20
CELF1	0.586332	4.35924e-20
C16orf13	-0.72218	4.39649e-20
GTF2I	1.18953	4.40907e-20
HEXIM2	-0.754109	4.53331e-20
ZNF430	1.50762	5.09037e-20
GLI4	-0.887061	5.25904e-20
C11orf48	-0.654004	5.2909e-20
ANKIB1	0.669838	5.31526e-20
CHCHD5	-0.631465	5.39555e-20
MTMR9	0.648637	5.42103e-20
ZFX	0.81958	5.52866e-20
MPST	-0.806466	5.74936e-20
FAM98B	0.753986	5.95754e-20
SECISBP2L	0.813083	6.02205e-20
HERC3	0.943848	6.1173e-20
RGP1	0.869293	6.24362e-20
PDPR	0.979311	6.54947e-20
COX6B1	-0.788253	6.60043e-20
SHFM1	-0.691001	6.87187e-20
SYNJ1	0.641468	6.89055e-20
NR2F6	-0.670445	7.06071e-20
LOC100271831	-1.43387	7.08661e-20
SNRNP35	-0.59959	7.11589e-20
G2E3	0.640892	7.18827e-20
MSRB2	-0.68952	7.19174e-20
PIK3CG	1.33462	9.1737e-20
RLF	0.642376	1.00767e-19
SAMHD1	1.09585	1.04246e-19
BMPR2	0.668257	1.08196e-19
GPRIN3	1.50154	1.09528e-19
GFER	-0.591636	1.10813e-19
DYNLRB1	-0.599269	1.20607e-19
43530	0.674862	1.2218e-19
COX6A1	-0.597896	1.25243e-19
C11orf83	-0.732002	1.30782e-19
NCRNA00120	1.32699	1.35291e-19
ZBTB38	0.884762	1.43441e-19
ALKBH6	-0.662054	1.4391e-19
ATP5D	-0.830968	1.44772e-19
ZBTB8OS	-0.620543	1.44825e-19
MRPL28	-0.649214	1.53858e-19
DOCK5	1.21006	1.57554e-19
LOC100190986	1.41749	1.66762e-19
HELB	0.895111	1.75296e-19
PCDHGB2	1.95311	1.79498e-19
ARHGAP29	0.783387	1.89143e-19
KIF13A	0.921287	1.94223e-19
PCDHGA11	1.41971	1.94249e-19
MRPS15	-0.612337	2.02772e-19
TIMM13	-0.677912	2.20311e-19
ADNP	0.6858	2.2653e-19
CLCN3	0.852969	2.31854e-19
TMEM184C	0.619502	2.34779e-19
CHD9	0.755973	2.37389e-19
NDUFB9	-0.802664	2.38341e-19
C19orf70	-0.686307	2.46392e-19
SURF2	-0.777078	2.5236e-19
DNAJC27	0.58638	2.54769e-19
AURKAIP1	-0.706822	2.55423e-19
FKBP14	0.919676	2.55456e-19
NBPF10	1.76007	2.68006e-19
RSRC1	0.835476	2.75926e-19
ZNF37A	0.66099	2.82377e-19
INTS2	0.755889	2.90422e-19
SLC4A7	1.07404	3.10362e-19
TTC37	1.14652	3.19784e-19
PXK	1.11993	3.26025e-19
SLC25A1	-0.638888	3.26955e-19
MLL2	0.661359	3.28971e-19
ZNF827	1.52656	3.3026e-19
ANAPC1	0.602247	3.41239e-19
TAF2	0.827582	3.44424e-19
ZNF460	0.817886	3.67087e-19
NDUFA3	-0.880797	3.76739e-19
C14orf106	0.852729	3.82815e-19
LOC440957	-0.920599	3.90776e-19
HECTD1	0.602392	4.36106e-19
PCDHGA5	1.35598	4.42705e-19
HMBOX1	0.756185	4.66941e-19
MRPL27	-0.662272	4.77117e-19
DENND4C	0.609917	4.93394e-19
MYST4	0.630955	5.0752e-19
RAD54L2	1.28506	5.12933e-19
AKAP13	0.629535	5.31315e-19
LSM4	-0.640216	5.55839e-19
ATF7IP	0.630011	5.58445e-19
MYOF	1.32339	5.81143e-19
C4orf29	0.822374	6.11903e-19
RASSF3	1.7832	6.37672e-19
C7orf47	-0.682968	6.59272e-19
ARID1B	0.61759	6.64886e-19
?|57714	1.14912	6.72302e-19
PJA2	0.588059	6.74838e-19
MGC16384	1.02958	6.98513e-19
CCDC107	-0.767276	6.98576e-19
MGMT	-0.964886	7.03353e-19
PSMD4	-0.626932	7.09695e-19
EP300	0.699578	7.27192e-19
TGFBR2	0.779461	7.30924e-19
PTAR1	0.629083	7.56583e-19
DST	0.727355	7.85944e-19
ZNF699	1.20295	8.0131e-19
KIAA1432	0.613539	8.17837e-19
ANAPC11	-0.70885	8.19898e-19
COX5B	-0.654166	8.29232e-19
FBXL15	-0.661669	8.68644e-19
TMOD3	0.607217	8.78791e-19
NSMCE1	-0.637135	9.11852e-19
UBR2	0.589921	9.20381e-19
DCI	-0.697998	9.99239e-19
SLC30A4	1.53741	1.04841e-18
ARHGAP21	0.634363	1.09608e-18
MBLAC1	-0.752762	1.18856e-18
TIMM8B	-0.620769	1.2621e-18
CASP8AP2	0.866895	1.30241e-18
TSC22D2	0.778665	1.34248e-18
ATPIF1	-0.621755	1.37834e-18
RNF208	-0.805607	1.40213e-18
FAM135A	0.855654	1.42072e-18
TRAPPC5	-0.694258	1.42897e-18
C19orf43	-0.592015	1.46023e-18
HSPA13	0.638769	1.51512e-18
WDFY3	0.810573	1.66706e-18
ZKSCAN1	1.01191	1.68431e-18
DICER1	0.644015	1.72147e-18
PRKD3	0.609455	1.76275e-18
WWC2	0.81013	1.77185e-18
ETS1	0.894769	1.80212e-18
WIPF2	0.642522	1.92114e-18
MYST3	0.681316	1.97633e-18
KLF7	1.44116	1.99202e-18
MIIP	-0.672571	2.0478e-18
CCDC61	-0.605976	2.06207e-18
MRPL40	-0.586543	2.12653e-18
NDUFB1	-0.723172	2.14062e-18
LATS2	0.742346	2.143e-18
RGPD4	0.688124	2.16795e-18
ARL13B	0.782582	2.17861e-18
C19orf60	-0.746501	2.23604e-18
GAN	0.699349	2.37679e-18
MLL	0.592363	2.55521e-18
ZEB2	1.01436	2.67187e-18
USMG5	-0.708557	2.70302e-18
SLC25A46	0.6196	2.73727e-18
PPP4R2	1.15046	2.80012e-18
MPZL3	1.3641	2.88146e-18
BMP2K	0.790876	2.92555e-18
LOC728323	1.06619	2.94231e-18
BCOR	0.721572	2.94569e-18
CRYBG3	1.58975	2.96745e-18
IQGAP1	0.897283	2.97671e-18
SOS2	0.60665	3.02034e-18
LRCH3	0.873244	3.04309e-18
HIP1	1.17892	3.41953e-18
MRPL24	-0.702513	3.46885e-18
C14orf156	-0.678102	3.9439e-18
FAM96B	-0.614282	3.96845e-18
RPS15	-0.73186	4.03107e-18
MRPL54	-0.704258	4.64318e-18
IKZF3	1.38628	4.74823e-18
MGC70857	-0.821299	4.78004e-18
ETFB	-0.891495	4.86984e-18
ZDHHC21	1.00262	5.07339e-18
FLJ10213	1.14639	5.14959e-18
C19orf53	-0.632289	5.22882e-18
ITGA4	1.19444	5.44485e-18
MDN1	1.17165	5.6276e-18
TET2	0.690891	5.69259e-18
PSMG4	-0.687386	5.71021e-18
ATP5J2	-0.688439	6.2233e-18
MIA2	1.71473	6.30231e-18
RGS7BP	1.75253	6.31499e-18
ATP5E	-0.671301	6.31529e-18
SEC14L1	0.592025	6.54048e-18
CISD3	-0.619913	6.59921e-18
NDUFS7	-0.651625	6.89428e-18
IRF3	-0.590046	6.91381e-18
ADAMTS15	1.3757	6.998e-18
CTTNBP2NL	0.744036	7.24668e-18
VPS28	-0.762324	7.75236e-18
ATP10D	0.968241	7.90256e-18
CDK8	1.20908	7.93064e-18
DOCK9	0.820168	8.23016e-18
FAM128B	-0.683998	8.54581e-18
TRPT1	-0.598831	8.78263e-18
ZNF354C	1.47312	9.15318e-18
ZNF551	1.16073	9.29722e-18
SP4	0.845785	9.45292e-18
SBF2	0.757292	9.61691e-18
SNX12	0.838227	1.05952e-17
SIRPB1	1.08309	1.07474e-17
MRPL41	-0.791078	1.14386e-17
MXD3	-0.737108	1.18288e-17
PCDHGB3	1.35678	1.28426e-17
ARFGEF2	0.682644	1.30378e-17
SHARPIN	-0.659629	1.40134e-17
GPR176	1.37136	1.43049e-17
UBA52	-0.618201	1.48598e-17
C6orf125	-0.665855	1.60361e-17
ZNF292	0.818848	1.62349e-17
LMBRD2	0.957945	1.67231e-17
COX6C	-0.841063	1.7009e-17
GPX4	-0.607181	1.81006e-17
BAZ1A	0.646642	2.01578e-17
FAM195A	-0.791368	2.02456e-17
LNPEP	0.855237	2.14929e-17
WDR31	1.29818	2.26014e-17
ITGA1	0.754775	2.33696e-17
TLR6	1.13534	2.37505e-17
TRIP11	0.586864	2.41936e-17
TIMM10	-0.60927	2.48022e-17
GNA11	1.08133	2.60514e-17
DMXL2	0.684359	2.64564e-17
C7orf55	-0.781991	2.80585e-17
PAR5	1.38523	2.84047e-17
GSTCD	0.731319	2.95718e-17
SNORD116-4	1.97425	3.00905e-17
TIMM16	-0.737605	3.09767e-17
SPIN1	0.674782	3.12368e-17
BTAF1	0.764108	3.18356e-17
RFX3	0.955115	3.19699e-17
RRAGC	1.098	3.2029e-17
KCTD20	0.854687	3.43237e-17
SLC8A1	1.04667	3.44129e-17
CEMP1	-0.700363	3.69876e-17
RASSF8	1.15245	3.97783e-17
SLC12A6	0.605466	4.09291e-17
ZNF444	-0.629407	4.10001e-17
43719	0.604422	4.22713e-17
ENTPD4	0.735214	4.47955e-17
RQCD1	0.83175	4.52491e-17
LOC729020	0.755145	4.78933e-17
TNFSF8	1.26146	5.04269e-17
RPL36	-0.765424	5.08175e-17
SENP7	0.629502	5.09367e-17
ARHGAP5	0.587899	5.18997e-17
LTBP1	1.32854	5.24761e-17
CDKN2AIP	0.628943	5.80815e-17
BAZ2B	0.665522	5.98268e-17
ESF1	0.598431	6.2092e-17
EIF2C4	0.655725	6.29396e-17
PPFIBP1	0.694181	6.40617e-17
GAMT	-1.06553	6.46077e-17
LDLRAD3	1.32738	6.61994e-17
MAN1A1	1.06866	6.79115e-17
RPP21	-0.642653	6.96609e-17
MAP4K5	0.593042	7.19799e-17
MAP3K1	0.626587	7.46361e-17
SNRPD2	-0.708545	8.48956e-17
RPL18	-0.700945	8.60204e-17
C1orf192	1.14541	8.81503e-17
PPCDC	-0.635173	8.82632e-17
EXOSC4	-0.855441	8.86397e-17
ZNF295	0.67841	9.07216e-17
YPEL3	-0.585489	9.19116e-17
TRAPPC6A	-0.725085	9.59885e-17
PLEKHG1	0.80422	9.85674e-17
ZNF689	1.08612	1.01121e-16
VPS13B	0.597269	1.10024e-16
ANKRD50	0.741311	1.22464e-16
EXOSC5	-0.610631	1.25701e-16
CCDC56	-0.607988	1.28335e-16
ZNF462	1.33954	1.30757e-16
ETV2	-0.893256	1.35226e-16
PLEKHM3	0.663004	1.44752e-16
LCA5	1.03027	1.47668e-16
LRRC40	0.660191	1.47767e-16
ARHGEF12	0.609038	1.50551e-16
UNC5C	1.15038	1.51319e-16
USP53	0.841242	1.53877e-16
RPL28	-0.778057	1.61226e-16
MYEOV2	-0.679801	1.65831e-16
KIF22	-0.616201	1.71738e-16
C9orf142	-0.709516	1.71872e-16
UBE2H	0.594529	1.71981e-16
PCDHGA9	1.30734	1.75329e-16
CEP135	0.796709	1.76997e-16
SCNM1	-0.631674	1.78652e-16
RBBP5	0.800049	1.82675e-16
PRRG1	0.732157	1.86617e-16
PCDHB11	1.53084	1.87462e-16
PKD2	0.947308	1.8939e-16
ZNF428	-0.601205	1.92714e-16
AKT3	1.11123	1.98534e-16
LOC100272216	1.12618	1.99655e-16
TNPO3	0.812439	2.00707e-16
SEC23A	0.60584	2.01662e-16
TAF13	1.00231	2.02862e-16
RPL37	-0.692218	2.03878e-16
RPS6KA5	1.03927	2.08997e-16
PGLS	-0.608827	2.13935e-16
C1orf35	-0.603605	2.27123e-16
TOR1AIP2	1.01668	2.30863e-16
PLXNC1	2.01892	2.3253e-16
ZMIZ1	0.702688	2.3904e-16
C1orf86	-0.675199	2.42117e-16
DCUN1D1	0.627247	2.60467e-16
PPP1R16A	-0.772968	2.65264e-16
SERINC5	1.37741	2.66479e-16
KLHL8	0.826571	2.76284e-16
NDUFB10	-0.612216	2.81159e-16
ATP11B	0.64674	2.8651e-16
ZNF432	1.01574	2.98114e-16
CMTM1	0.937029	3.0104e-16
DENND1B	0.986641	3.02206e-16
UQCRQ	-0.805466	3.08434e-16
CHSY1	0.822245	3.10471e-16
SDF2L1	-0.755115	3.221e-16
43525	1.04428	3.24838e-16
ZBTB43	0.630201	3.32561e-16
RFNG	-0.602765	3.38105e-16
HDHD3	-0.58929	3.61534e-16
LIN7B	-0.879288	3.64981e-16
C11orf67	-0.721479	3.67056e-16
C6orf129	-0.71067	3.71629e-16
LRRC58	0.672275	3.74788e-16
PTPRG	0.952827	3.76437e-16
MRPL12	-0.620098	3.87903e-16
POLR2L	-0.618059	3.9994e-16
P2RX7	1.42667	4.38451e-16
C6orf226	-0.670806	4.71829e-16
ZNF426	1.22926	4.76478e-16
KRBA2	0.862688	5.09043e-16
KIAA1012	0.635989	5.40564e-16
RREB1	0.905331	5.4311e-16
PPM1L	1.1087	5.53634e-16
NDUFB11	-0.604817	5.7792e-16
RPLP1	-0.634254	5.89996e-16
PHF3	0.598351	5.9117e-16
ZC3H13	0.752401	6.12267e-16
KIF21A	0.585519	6.19422e-16
C17orf89	-0.803601	6.36091e-16
CD84	1.26165	6.39802e-16
USP49	0.986413	6.56723e-16
ATP5G1	-0.656837	6.6299e-16
NPHP3	0.627188	6.97467e-16
BRI3	-0.627223	7.33099e-16
RBL1	1.11033	7.3439e-16
PSMG3	-0.643664	7.69059e-16
DPM2	-0.606802	7.70688e-16
DGCR6L	-0.660053	7.77979e-16
DKFZp686O24166	1.53864	8.08142e-16
NID2	0.983602	8.47713e-16
CHCHD10	-0.913603	9.60055e-16
RPS21	-0.760081	9.62534e-16
CCS	-0.63701	9.75575e-16
NDUFA1	-0.612619	9.81089e-16
MED23	0.599781	1.00346e-15
KIAA1430	0.609959	1.01895e-15
ZNF776	0.618021	1.02455e-15
KIAA1958	0.980505	1.03358e-15
ERO1L	0.669366	1.06168e-15
SEC24D	0.760501	1.08765e-15
CTU1	-0.664348	1.12776e-15
CD93	0.773223	1.16145e-15
RPL38	-0.720422	1.1646e-15
TET3	0.672094	1.19226e-15
COX4I1	-0.661057	1.2023e-15
ARID4A	0.633036	1.20971e-15
KIAA2018	0.629134	1.24151e-15
C8orf59	-0.721176	1.27058e-15
NDUFS5	-0.599894	1.27925e-15
ZNF704	1.19891	1.36866e-15
KIF27	0.845323	1.37244e-15
RPL35	-0.750725	1.38728e-15
ZNF828	0.642271	1.39822e-15
NFAT5	0.597722	1.43051e-15
NEK1	0.619312	1.44905e-15
RPS9	-0.644752	1.54718e-15
LOC441208	0.777753	1.54749e-15
SLC2A4RG	-0.631806	1.58134e-15
DDHD2	0.655554	1.61267e-15
ZCCHC11	0.846101	1.66028e-15
IPP	0.682155	1.67751e-15
RPLP2	-0.709793	1.68057e-15
KCTD9	0.623967	1.69847e-15
C7orf50	-0.6384	1.71949e-15
NIPAL1	1.64759	1.77441e-15
SMCHD1	0.586921	1.80886e-15
TANC1	0.735008	1.823e-15
VHL	0.703519	1.82349e-15
SLC38A7	0.926155	1.84837e-15
ZC3HAV1L	1.34465	1.86197e-15
ITPR1	0.978837	1.88922e-15
RPL27A	-0.68031	1.95852e-15
RPL24	-0.618417	1.96409e-15
MKL2	0.593166	1.9641e-15
RDX	0.625732	1.98056e-15
FLT1	0.717068	1.98597e-15
C19orf25	-0.588951	2.10085e-15
BRCA2	1.25926	2.11598e-15
C9orf16	-0.748571	2.3074e-15
PGP	-0.658259	2.3809e-15
BICD1	1.19016	2.39657e-15
ZNF420	0.802256	2.44414e-15
MIB1	0.631793	2.50128e-15
GVIN1	1.05665	2.66926e-15
ITGA9	1.34543	2.68008e-15
C9orf119	-0.642655	2.69492e-15
FAM126A	0.729656	2.73862e-15
C14orf135	0.714728	2.77352e-15
FAM13C	1.38722	2.82193e-15
MAGI3	0.679213	2.92337e-15
HACE1	0.858737	2.92438e-15
RPS11	-0.621906	2.94579e-15
SF3B5	-0.605241	2.96202e-15
SYNE2	0.772768	2.96418e-15
TSHZ2	1.30907	3.04259e-15
ENDOG	-0.773377	3.10418e-15
GPR157	1.16399	3.13398e-15
FBXO30	0.616994	3.17184e-15
MRE11A	0.615579	3.30134e-15
SUCNR1	1.43247	3.38877e-15
FAM158A	-0.638981	3.40529e-15
DCK	0.716632	3.43726e-15
ZNF354B	0.660866	3.47659e-15
RAB30	0.807095	3.67166e-15
LOC440354	0.937034	3.74007e-15
RPL23AP53	0.656268	3.87938e-15
FNDC3B	0.591196	3.92872e-15
PTPRE	1.021	4.03398e-15
CLIP1	0.590622	4.08243e-15
SCRN2	-0.675617	4.09617e-15
ZBTB10	0.772301	4.10123e-15
HCFC1R1	-0.609236	4.14305e-15
BCL2L12	-0.614029	4.16754e-15
SNHG9	-1.08781	4.46608e-15
HEATR3	0.642148	4.52607e-15
SLC9A7	1.1044	4.64399e-15
ALKBH7	-0.663448	5.01088e-15
COL8A1	1.52679	5.20885e-15
EPS8	0.628088	5.22743e-15
AKAP9	0.771914	5.30215e-15
C21orf70	-0.603769	5.59016e-15
ADAM9	0.959176	5.68565e-15
AP1AR	0.610816	5.8489e-15
TMEM208	-0.588395	6.0254e-15
ISOC2	-0.663477	6.39465e-15
MAST4	1.06341	6.47089e-15
RPL29	-0.617266	6.77985e-15
ASAH2B	1.2742	6.97302e-15
ZNF358	-0.603715	7.18406e-15
NBPF9	1.46636	7.46865e-15
FRMD4B	0.71271	7.70943e-15
SNORD116-28	1.3488	8.23728e-15
GPR116	0.788507	8.40591e-15
SEC24A	0.589504	8.50742e-15
SASH1	0.705785	8.52758e-15
PCDHGA2	1.86235	9.07813e-15
SNORD1C	0.970415	9.13474e-15
SMC3	0.66401	9.41e-15
SRFBP1	0.590235	9.75565e-15
SYNJ2	0.969142	9.90214e-15
FKBP9L	0.98032	1.00606e-14
FAM21A	1.76677	1.00731e-14
LRRC37A4	0.87704	1.05806e-14
LOC90834	1.0696	1.05953e-14
ALG10B	0.73598	1.1386e-14
CDC14C	1.05321	1.13902e-14
ZNF236	0.681214	1.14968e-14
BOLA2	-0.669361	1.15083e-14
SMAD9	1.20682	1.18008e-14
EBF2	1.09753	1.18581e-14
MAP4K3	0.597469	1.24686e-14
RBL2	0.771509	1.2537e-14
RAPGEF5	0.81275	1.27131e-14
C17orf49	-0.589528	1.28494e-14
DNLZ	-0.84545	1.29022e-14
RASAL2	0.754045	1.29921e-14
CCDC85B	-0.745036	1.3065e-14
SULT1C4	1.57674	1.35692e-14
PXDN	0.950171	1.35879e-14
TMOD2	0.826449	1.39354e-14
LOC728024	0.783987	1.396e-14
ZNF678	0.967765	1.40994e-14
LASS6	0.855199	1.44106e-14
BGLAP	-0.890016	1.45103e-14
C2orf7	-0.62031	1.51737e-14
IGF2R	0.590736	1.51767e-14
BBX	0.651411	1.52094e-14
LAGE3	-0.718038	1.52247e-14
SIL1	-0.629282	1.66316e-14
PCSK5	1.28416	1.6812e-14
PREX2	1.40662	1.68832e-14
PTAFR	1.20817	1.70386e-14
COG6	0.616168	1.70794e-14
LONRF1	0.697125	1.72506e-14
C6orf108	-0.591626	1.76059e-14
FAM173A	-0.642016	1.76557e-14
ZNF771	-0.677575	1.8169e-14
OCEL1	-0.656497	1.83936e-14
TP53BP1	0.59563	1.84187e-14
ATP11A	0.743297	1.87029e-14
RPS19	-0.754047	1.92391e-14
HEG1	0.787301	1.95584e-14
UTRN	0.728504	2.02639e-14
PELI1	0.789736	2.14084e-14
IL7R	1.76384	2.1623e-14
ADCK5	-0.644453	2.22036e-14
RAPGEF2	0.661972	2.24789e-14
ZNF510	0.609011	2.30975e-14
PDE10A	1.10797	2.36823e-14
BTBD8	0.850254	2.41321e-14
PRR11	1.60576	2.48177e-14
PCM1	0.620189	2.52105e-14
PSME2	-0.605086	2.59287e-14
TSHZ3	0.925015	2.66488e-14
BTBD19	1.03087	2.77067e-14
LRCH1	0.60635	2.82261e-14
CYSLTR1	0.931523	2.93487e-14
DOCK1	0.86622	3.0731e-14
TXNRD2	-0.661906	3.28752e-14
ZNF710	1.03606	3.40051e-14
THOP1	-0.663703	3.70701e-14
FICD	0.791588	3.80175e-14
F2R	0.997652	3.8371e-14
TBC1D8B	0.711591	3.88257e-14
LYSMD4	-0.588787	3.9406e-14
LILRA1	0.948547	3.95464e-14
SAT2	-0.728261	4.1636e-14
RPS20	-0.718868	4.29484e-14
CP110	0.66087	4.35833e-14
KBTBD4	0.826134	4.66991e-14
LRIG2	0.6391	4.68379e-14
NBPF14	1.09373	4.87061e-14
PPAP2B	0.798974	5.01285e-14
RPL30	-0.704937	5.1733e-14
VPS13A	0.7326	5.5477e-14
C20orf94	0.885738	5.5677e-14
DDT	-0.814408	5.61339e-14
HRH2	1.16832	5.72428e-14
SSFA2	0.625827	5.99625e-14
PABPC4L	0.852028	6.03423e-14
DOCK10	1.13456	6.13796e-14
KLHL20	0.614144	6.40802e-14
RPS16	-0.61026	6.68442e-14
HINT2	-0.675675	6.74795e-14
JAK2	0.711497	6.78174e-14
TM9SF2	0.664459	7.0458e-14
TRIM78P	0.873114	7.3347e-14
FAR2	1.06604	7.50344e-14
HSPB1	-0.833383	7.5277e-14
ZXDA	0.677082	7.7771e-14
ASAP1	0.746574	7.89959e-14
LOC100216545	-0.695371	8.08213e-14
C19orf73	-0.794463	8.1795e-14
IFI27L1	-0.727915	8.38931e-14
C9orf169	-0.892645	8.54294e-14
IRAK3	0.986123	8.73992e-14
FAM162A	-0.625348	8.85625e-14
WWTR1	0.96026	9.02167e-14
CPEB4	0.713903	9.12949e-14
ZNF587	0.6143	9.15774e-14
RBM43	0.7636	9.25467e-14
CLVS1	-1.78711	9.49089e-14
NFIC	1.12312	9.76667e-14
RSC1A1	0.872547	9.77023e-14
METTL14	0.631446	9.87981e-14
GSR	0.795161	1.01974e-13
CEP192	0.663744	1.03257e-13
FAM195B	-0.733396	1.03792e-13
GSDMD	-0.592294	1.04975e-13
SAMD4B	0.588835	1.06987e-13
FBN1	1.18207	1.10246e-13
ADAMTS5	0.934342	1.15241e-13
MRPS17	-0.645941	1.16073e-13
IL1R1	0.709148	1.19272e-13
MAGI1	0.630007	1.19457e-13
SYNC	-2.08969	1.21316e-13
STRA13	-0.746678	1.22183e-13
TCF4	0.771504	1.35534e-13
MANEA	0.80997	1.35656e-13
BRIP1	1.27546	1.38616e-13
NNAT	0.903236	1.46294e-13
MICALCL	0.953257	1.48692e-13
CCR4	1.15806	1.52845e-13
WDR44	0.68952	1.5441e-13
LPAR4	0.629921	1.6008e-13
DUSP23	-0.706191	1.71976e-13
DYNC2H1	1.1319	1.76273e-13
?|653553	-0.874136	1.88955e-13
GPX1	-0.64978	1.96345e-13
ANKHD1-EIF4EBP3	0.628018	2.0894e-13
RPL13	-0.702683	2.16581e-13
RPL37A	-0.671871	2.294e-13
PCDHGB6	1.4066	2.3144e-13
C17orf61	-0.668945	2.34518e-13
PDP2	0.709721	2.3487e-13
RPL27	-0.652136	2.43869e-13
C12orf57	-0.620745	2.47903e-13
PLEKHA7	0.817761	2.48448e-13
MYL5	-0.660421	2.48715e-13
LOC100288778	-0.619169	2.54616e-13
CCHCR1	-0.586445	2.54797e-13
HIST2H2AC	-0.882095	2.62366e-13
ITGAV	0.834897	2.70467e-13
COL12A1	1.2298	2.75111e-13
EPB41L5	0.738476	2.78222e-13
TNS1	0.642712	2.86285e-13
NCOR1	0.637103	2.91167e-13
ITGB3	1.33112	2.94067e-13
FILIP1	1.04381	2.99048e-13
NID1	0.755488	3.0032e-13
ASH1L	0.621623	3.18546e-13
ZNHIT2	-0.911342	3.23894e-13
PHPT1	-0.663275	3.28361e-13
SORBS1	0.664295	3.28578e-13
SMURF2	0.605385	3.3452e-13
ZNF268	0.699264	3.37219e-13
C5orf42	0.76895	3.41105e-13
PCDHB15	1.10531	3.42528e-13
BACH1	0.612628	3.53762e-13
NIPSNAP3B	0.766119	3.58372e-13
NAIP	0.940896	3.65208e-13
ZNF593	-0.70542	3.65623e-13
ALDH1L2	1.10734	3.65733e-13
C19orf55	0.750775	4.0598e-13
LOC389333	0.925153	4.06588e-13
PLA2R1	1.3527	4.12954e-13
MMRN1	1.14431	4.19652e-13
TRPM7	0.622805	4.34163e-13
CCDC39	0.886873	4.53249e-13
MECOM	0.915575	4.56395e-13
PYGO1	0.638582	4.57234e-13
ANKRD26	0.664259	4.74299e-13
ZNF713	0.771978	4.77798e-13
SHROOM4	0.776896	4.87496e-13
LOC729799	0.819439	4.95387e-13
KIAA0664P3	0.900212	4.98198e-13
WHSC1L1	0.586705	5.12328e-13
GSTO1	-0.719907	5.2266e-13
HRAS	-0.603948	5.3028e-13
SIRT1	0.630823	5.30951e-13
SACS	0.878717	5.42832e-13
ASCC3	0.600958	5.68993e-13
NKTR	0.642131	5.85791e-13
MPND	-0.59469	6.00174e-13
SGMS2	0.752505	6.35769e-13
TLL1	1.00445	6.38188e-13
RNF138P1	0.663327	6.43077e-13
TNFRSF10A	0.900918	6.51556e-13
PTPRC	1.16534	6.62522e-13
SLFN11	0.885266	6.69822e-13
ZNF660	0.852729	7.04222e-13
DACH1	1.01825	7.45941e-13
ZNF532	0.853565	7.50823e-13
CDC42EP3	0.786139	7.62041e-13
ZSWIM6	0.675647	7.62155e-13
MARS2	0.599836	7.70506e-13
COL4A1	0.833481	7.79222e-13
LPP	0.632508	8.06856e-13
MEIS3P1	0.686854	8.16498e-13
PRR5	-0.630567	8.22492e-13
ZNF708	0.728931	8.24841e-13
CEP110	0.684198	8.59121e-13
CEP290	0.647977	8.96915e-13
PDZD2	0.896393	9.00872e-13
FAM161B	0.915633	9.02173e-13
NTHL1	-0.724596	9.03189e-13
NRP1	0.681583	9.19882e-13
SPIN4	0.80092	9.23605e-13
NAPRT1	-0.747007	9.24428e-13
USP51	1.11246	9.29474e-13
GK3P	0.956146	9.45806e-13
MVD	-0.77452	9.98072e-13
ECH1	-0.649104	1.00221e-12
GCNT4	1.16372	1.03767e-12
MFSD3	-0.774152	1.06725e-12
LOC729176	0.626539	1.08275e-12
?|652919	1.17267	1.12531e-12
SYNE1	0.736758	1.14122e-12
RPL32	-0.602565	1.16046e-12
C12orf35	0.648185	1.17675e-12
LIMA1	0.619302	1.26902e-12
MBD5	0.590641	1.29803e-12
TTF2	0.735667	1.30812e-12
LOC100170939	1.24467	1.31826e-12
SPRN	-0.644532	1.34167e-12
FBXO24	-0.655773	1.38661e-12
DENND2C	0.974768	1.507e-12
JOSD2	-0.606349	1.53709e-12
TTC30B	0.784158	1.55245e-12
CEP170L	0.596081	1.567e-12
DHRS4L2	-0.669149	1.56897e-12
C21orf57	-0.657769	1.57226e-12
LOC283922	0.804249	1.63667e-12
MESP1	-0.902674	1.76111e-12
XYLT1	0.999941	1.77323e-12
FAM128A	-0.642877	1.78396e-12
TMPPE	0.624925	1.85177e-12
PYCRL	-0.615975	1.90076e-12
BMS1P4	0.702843	1.90509e-12
WISP1	1.27048	2.00085e-12
SLC2A14	1.13532	2.18717e-12
ARHGAP18	0.675542	2.19757e-12
H2AFJ	-0.707494	2.21649e-12
ANKRD19	-0.83152	2.24017e-12
ALS2CR8	0.636547	2.26982e-12
KCNJ2	0.768705	2.3164e-12
FNDC3A	0.647317	2.31768e-12
COL6A3	1.11973	2.34075e-12
ASAP2	0.8129	2.41324e-12
COX4I2	-1.01739	2.47025e-12
LDLRAD2	-0.939685	2.55392e-12
TP53TG1	-0.66805	2.56891e-12
CALCRL	0.954087	2.60346e-12
PGAP1	0.663821	2.7112e-12
FILIP1L	0.868922	2.72528e-12
PTMS	-0.657193	2.86947e-12
ATP2B4	0.733167	2.98595e-12
INTS4L2	0.813706	3.00238e-12
C1orf122	-0.626533	3.14096e-12
PPP1R2P3	0.605279	3.16323e-12
EEF1D	-0.652699	3.21598e-12
ADAMTS1	0.9503	3.24753e-12
PEAR1	0.806328	3.30239e-12
FRRS1	1.27666	3.34454e-12
LOC100132707	0.61606	3.41955e-12
KLHDC10	0.814915	3.68165e-12
TACC1	0.756733	3.70308e-12
PCDHGB5	1.62495	3.70773e-12
ZNF486	1.15782	3.72589e-12
UBE2Q2P1	0.938541	3.73127e-12
NBPF16	1.55629	3.80803e-12
SLC25A24	1.22522	3.93584e-12
ASPSCR1	-0.749425	4.00857e-12
PCDH18	1.01321	4.07989e-12
C14orf49	0.819642	4.08602e-12
FRAT1	-0.608222	4.19098e-12
CXorf56	0.810431	4.37541e-12
CPNE8	0.678247	4.67468e-12
NCRNA00116	-0.727265	4.69067e-12
RIN2	0.701641	4.8413e-12
GALNT7	1.13308	4.96333e-12
VAMP5	-0.653755	5.01091e-12
ROR1	1.43189	5.51385e-12
CD320	-0.592916	5.54861e-12
IGFBP5	1.17619	5.56661e-12
SNX25	0.619002	5.5731e-12
RPS10	-0.616381	5.61278e-12
CASS4	0.955031	6.09149e-12
CSF1	0.92475	6.09174e-12
FAM66D	-1.42464	6.13087e-12
HES6	-0.697655	6.18414e-12
CCDC106	-0.668195	6.3761e-12
PCDHGA1	1.16368	6.59344e-12
C20orf177	1.09766	6.7502e-12
ZNF718	0.797822	6.7905e-12
LOC100128842	0.898777	7.00033e-12
TSPYL3	0.884779	7.01107e-12
NAV1	0.731066	7.0277e-12
DPH3B	0.789328	7.0806e-12
UQCRB	-0.596759	7.6308e-12
NRP2	0.818799	7.75123e-12
GPR20	0.928882	7.93862e-12
STARD10	-0.736131	9.03913e-12
ZNF567	0.605995	9.12238e-12
THSD7A	1.10907	9.18599e-12
RGS18	0.963017	9.34373e-12
MYLIP	0.670541	1.00468e-11
SNORD116-20	1.01998	1.02426e-11
SYT11	0.778954	1.03898e-11
TLR3	1.01756	1.06935e-11
SNURF	1.60046	1.10141e-11
TMEM141	-0.625094	1.13479e-11
TMEM26	0.872449	1.13702e-11
SPRED1	0.740496	1.14069e-11
WDR35	0.596556	1.14439e-11
LY75	0.946743	1.25164e-11
HDGFRP3	0.903772	1.26552e-11
HSN2	0.929527	1.28887e-11
ENTPD7	0.587908	1.28914e-11
ZNF217	0.626706	1.29688e-11
ALKBH2	-0.599236	1.3158e-11
PGM2L1	0.714488	1.3329e-11
NACA2	-0.624262	1.40145e-11
PCDHGA7	1.13172	1.43218e-11
NIPAL2	1.09779	1.49373e-11
SPSB2	-0.59207	1.54807e-11
ARHGAP42	0.761687	1.60902e-11
PCYT2	-0.608539	1.71518e-11
FMNL3	0.62437	1.73727e-11
HFE	0.811296	1.78127e-11
IGSF9B	0.708179	1.78253e-11
CNTF	0.747532	1.80184e-11
MYH10	0.717853	1.8396e-11
PCDHGC5	0.907774	1.91667e-11
TLR4	0.7165	1.94963e-11
MMAB	-0.655823	1.99934e-11
TNFSF18	0.62266	2.01255e-11
FBL	-0.594417	2.02199e-11
RARRES2	-0.999447	2.06289e-11
LOC80054	-0.843637	2.10793e-11
RPL8	-0.708998	2.21538e-11
C14orf37	1.10508	2.21836e-11
PLCL1	0.768681	2.2743e-11
LOC100144603	-0.668984	2.38504e-11
ZNF493	0.743386	2.40035e-11
C10orf125	-0.823361	2.44699e-11
CASC5	1.00054	2.4604e-11
WBP11P1	0.595617	2.52134e-11
GPR75	1.15392	2.55406e-11
HECTD2	0.686889	2.55835e-11
RGL1	0.669452	2.71484e-11
GLUD2	0.993522	2.88991e-11
ZNF154	0.741671	2.96717e-11
PCDHB8	1.37943	2.9697e-11
KIT	1.01304	2.99242e-11
INHBA	1.15073	3.04538e-11
FOSL2	0.681718	3.11178e-11
ARHGAP11B	1.04631	3.20487e-11
C4orf32	0.624612	3.21257e-11
TST	-0.710785	3.25819e-11
MYO18A	0.640137	3.28199e-11
ZFPM2	0.994004	3.37328e-11
PACSIN2	0.707871	3.38804e-11
SLC10A6	0.763256	3.56345e-11
RCSD1	0.751025	3.64759e-11
EGFR	0.9284	3.67307e-11
EIF4EBP3	-0.696874	3.73151e-11
FAM171B	0.929672	3.78978e-11
PCDHGB1	1.20792	3.81563e-11
NUDT8	-0.69232	3.84264e-11
CBX6	1.10157	3.85535e-11
SMC2	0.589504	3.89547e-11
TMTC2	1.00562	3.93349e-11
EBP	-0.710027	3.9349e-11
RPL39	-0.759132	4.06571e-11
PLSCR4	0.826794	4.21436e-11
CRYGS	-0.795743	4.23034e-11
ANKRD5	0.655982	4.24823e-11
CPEB2	0.63205	4.38572e-11
APOC1	-1.06847	4.404e-11
FLG	1.16977	4.43341e-11
ZNF347	1.05432	4.51697e-11
ZNF124	0.835971	4.59762e-11
KAL1	1.15331	4.61388e-11
RPL13AP20	-0.681624	4.63179e-11
CEBPA	-0.844331	4.69791e-11
ARHGAP31	0.689835	4.97181e-11
TNFSF15	1.08806	4.97192e-11
NIPA1	0.623125	5.00299e-11
C5orf45	-0.78354	5.0452e-11
GDF7	1.18211	5.3141e-11
AKAP12	1.23034	5.34944e-11
RB1	0.657969	5.46132e-11
SLC6A6	1.26152	5.5952e-11
KLF8	0.871559	5.64961e-11
FBXL6	-0.597823	5.87754e-11
EMP1	0.895974	6.02806e-11
CRIM1	0.980614	6.03874e-11
LIN52	0.673392	6.06829e-11
NME2P1	-0.67576	6.40339e-11
FAT4	1.18581	6.42804e-11
ZSCAN23	0.915159	6.47832e-11
GALNT10	0.590036	6.74339e-11
KCTD12	0.809682	6.97713e-11
ONECUT1	1.17439	7.11911e-11
CXorf21	0.869872	7.50014e-11
RPL23AP64	0.649118	7.73727e-11
FSD1L	0.746475	7.79663e-11
RPGR	0.631822	7.83201e-11
ABCA1	0.596713	8.24104e-11
CCDC144B	1.11932	8.81073e-11
DCHS1	0.66219	8.87211e-11
RPL34	-0.596429	9.47737e-11
FAM45B	0.841821	9.73232e-11
TLCD1	-0.71415	9.90032e-11
MSN	0.634133	1.00143e-10
LGR4	0.629375	1.02606e-10
LOC100128292	-0.781029	1.05109e-10
FTL	-0.782951	1.07004e-10
TM7SF2	-0.971764	1.073e-10
RBMS3	0.823423	1.07694e-10
MYO10	1.01241	1.09549e-10
DGCR6	-0.70963	1.13174e-10
ADAMTS2	1.39966	1.22143e-10
FPR3	0.878264	1.23413e-10
MTM1	0.586046	1.26638e-10
FAM129A	0.824396	1.26831e-10
AFAP1L2	0.761845	1.29748e-10
FRMD3	1.26444	1.29911e-10
PHACTR2	0.670133	1.32316e-10
PSD3	0.866287	1.32868e-10
C14orf181	-0.604013	1.35105e-10
ZRANB3	0.696171	1.39635e-10
TECTA	0.785327	1.40591e-10
FAM38B	1.06926	1.42457e-10
SLC30A1	0.719027	1.43433e-10
ZNF813	1.28417	1.43952e-10
SLC2A13	0.71972	1.44344e-10
ZNF107	0.806668	1.45382e-10
STXBP5	0.683874	1.5302e-10
EGR2	1.12206	1.55233e-10
ADD3	0.780026	1.55954e-10
FAM198B	0.720316	1.59039e-10
PCDHB4	0.967928	1.5957e-10
CLDN16	1.08485	1.61932e-10
PRKCH	0.639751	1.62904e-10
DAPK1	0.616917	1.66412e-10
HECW2	0.759303	1.69752e-10
CSGALNACT1	0.752632	1.7058e-10
HS3ST3B1	1.22871	1.79234e-10
LRRC8C	0.598792	1.80285e-10
RXFP1	0.729931	1.82272e-10
EPB41L2	0.66072	1.8574e-10
DECR2	-0.596981	1.86453e-10
RHOJ	0.675542	1.86866e-10
CDH5	0.658651	1.87089e-10
NTN4	0.818069	1.91263e-10
NOTCH2	0.62606	1.98212e-10
STXBP4	0.624767	2.02578e-10
ZNF611	1.04213	2.11102e-10
CITED4	-0.922708	2.12238e-10
SLFN12L	0.854178	2.13067e-10
CTAGE1	0.689365	2.14665e-10
EGR3	0.982674	2.248e-10
PCDHB10	1.00117	2.25534e-10
CCR8	0.822811	2.28949e-10
VPS37D	-0.728745	2.44362e-10
C1orf182	-0.851504	2.47362e-10
STAG3L2	0.700343	2.48384e-10
GPR173	0.737636	2.6033e-10
PCDHB18	0.727512	2.66555e-10
UFSP1	-0.607187	2.66755e-10
TMEM2	0.598109	2.67977e-10
ARHGEF6	0.695419	2.85882e-10
MEX3B	0.882067	2.95289e-10
TCEA3	-0.680081	3.04145e-10
S1PR3	0.994126	3.25384e-10
RPS6KA3	0.65338	3.25631e-10
APOBEC3C	0.965282	3.27815e-10
VGLL3	1.07587	3.30942e-10
PRDM1	0.72575	3.33464e-10
GPR174	0.921516	3.34035e-10
LIFR	1.05327	3.35915e-10
BLVRB	-0.600199	3.39914e-10
LOC388588	-0.95427	3.66971e-10
MXRA5	1.22906	3.7054e-10
TSSK4	0.682057	3.74497e-10
FGD6	0.724068	3.78877e-10
PRKCE	0.687044	3.86845e-10
TNFAIP3	0.725764	3.99954e-10
C2orf86	0.641212	4.11074e-10
GPRASP1	0.719263	4.11527e-10
ZNF134	0.604547	4.373e-10
PDE4B	0.946814	4.42898e-10
SOD1	-0.604723	4.74037e-10
INCENP	0.673307	4.92096e-10
HCG11	0.662671	5.03129e-10
LOX	1.07218	5.10456e-10
PAM	0.809857	5.42878e-10
SLC35E2	0.696613	5.43355e-10
GNB4	0.664644	5.44015e-10
CDH11	1.30547	5.56283e-10
INTS4L1	0.675909	5.60275e-10
PGAM4	0.65896	5.66665e-10
KLF6	0.636121	5.66684e-10
HSPG2	0.697946	5.71973e-10
STON1	0.906875	6.16737e-10
PAPPA	1.12328	6.1682e-10
NUPR1	-0.814457	6.19055e-10
CDYL2	0.896341	6.89355e-10
LCN12	-0.784491	7.0462e-10
PFKFB3	1.05221	7.41262e-10
GCHFR	-0.700081	7.46409e-10
CLSPN	1.17348	7.57667e-10
SOCS7	0.649574	7.60152e-10
SAMD9	0.715847	7.65252e-10
FSTL1	0.81709	7.79153e-10
PAQR3	0.714502	7.82497e-10
LRRK1	0.876777	8.01694e-10
RHOD	-0.653467	8.04677e-10
TMTC1	0.887375	8.07647e-10
PTPRB	0.810064	8.51052e-10
PCDHGA4	1.34014	8.96053e-10
ZBED3	0.738933	9.55214e-10
GJA1	0.698308	9.63968e-10
C5orf39	-0.675702	9.69845e-10
KDR	0.78065	1.00552e-09
TUSC3	1.44936	1.03842e-09
EPB41L3	0.898283	1.0464e-09
GPR82	0.725461	1.05153e-09
STAP2	-0.662809	1.0554e-09
TLR1	0.825989	1.07489e-09
TXN	-0.610968	1.08888e-09
GOLGA6L5	0.84599	1.11595e-09
ARAP2	0.718327	1.1253e-09
LOC646471	0.956261	1.15134e-09
C22orf36	-0.653286	1.19568e-09
PLA2G4A	1.03376	1.22909e-09
CLDN22	-1.07322	1.23767e-09
CDKL1	0.925793	1.23966e-09
GPR89C	-0.648608	1.24824e-09
FAM161A	0.702173	1.26173e-09
GATSL1	0.847148	1.26227e-09
EPHA3	1.29533	1.27539e-09
C15orf28	0.592171	1.2858e-09
MAP1B	0.752507	1.29912e-09
DLEU7	0.633098	1.30806e-09
NOTCH1	0.587435	1.32485e-09
INCA1	-0.660577	1.34456e-09
C8orf37	0.717287	1.36405e-09
RAB31	0.742304	1.39936e-09
SLC4A8	0.734307	1.40102e-09
ZNF625	0.859395	1.40688e-09
EFNB2	0.621736	1.40972e-09
KDELC2	0.629564	1.4379e-09
TFEC	0.863402	1.48729e-09
CD200	0.758073	1.49585e-09
SCN7A	1.16027	1.49948e-09
FAM83G	0.993838	1.51507e-09
GALK1	-0.688583	1.51562e-09
FGL2	0.794387	1.53237e-09
CSF2RB	0.809143	1.53275e-09
COL3A1	1.23299	1.58553e-09
TNC	1.21337	1.61022e-09
MMP16	0.965044	1.61809e-09
MFSD2B	-0.819805	1.64014e-09
P704P	0.653343	1.82259e-09
C19orf45	-0.770037	1.85299e-09
LMLN	0.679336	1.86252e-09
PELI2	0.936357	1.87666e-09
SYTL2	0.766937	1.89581e-09
FOXH1	-0.800168	1.93845e-09
TTLL7	1.23585	1.94616e-09
SIGLEC5	0.848236	1.97142e-09
SLC39A14	0.630028	1.98696e-09
PTPN13	1.21214	2.00331e-09
FOXP2	1.40421	2.00468e-09
C6orf150	0.963876	2.00715e-09
FAM102B	0.635772	2.03993e-09
EML1	0.725163	2.05687e-09
C6orf26	-0.621508	2.14632e-09
HNF4G	0.788323	2.15514e-09
GIMAP6	0.640945	2.17866e-09
RGPD5	1.12375	2.19586e-09
CHADL	-1.03569	2.2274e-09
EHD3	0.777604	2.25707e-09
ITGA2	1.09302	2.26086e-09
APOE	-0.800691	2.2925e-09
SPRY1	0.599352	2.31063e-09
KLHL4	0.849838	2.32063e-09
PCDHB12	0.890001	2.33316e-09
LAMB1	0.794103	2.39684e-09
CCDC163P	0.897282	2.49292e-09
SEMA3C	1.40309	2.51658e-09
SIRPB2	0.953482	2.56026e-09
RBMS1	0.619601	2.56514e-09
ZNF702P	1.10969	2.57498e-09
GUCY1A3	0.933676	2.60796e-09
ANKRD36B	0.775132	2.63017e-09
GPR34	0.805077	2.69388e-09
FLNA	0.79591	2.76695e-09
C4orf12	0.768784	2.85476e-09
BTC	0.947552	2.864e-09
ADAMTS18	1.02021	2.86468e-09
EME2	0.772272	2.91138e-09
TAF4B	0.991364	2.91558e-09
LOC220429	0.600034	2.93903e-09
LOC728743	-0.677728	2.96271e-09
APOM	-1.18155	3.04075e-09
BICC1	1.75742	3.06089e-09
SHANK1	0.690618	3.06278e-09
MCTP1	1.17376	3.08531e-09
TSTD1	-0.723202	3.09313e-09
C14orf174	0.693786	3.15869e-09
NAT14	-0.74039	3.183e-09
SLC9A3R2	-0.619215	3.18675e-09
SESN3	1.09053	3.33132e-09
LRP12	0.90513	3.42666e-09
LOC100132247	0.734236	3.53964e-09
PVRL3	1.15769	3.5595e-09
FAM186A	-0.685769	3.59422e-09
PLCXD2	0.772889	3.60743e-09
GLI3	0.845068	3.63586e-09
PRDM5	0.949976	3.67279e-09
SLC5A3	0.660206	3.72266e-09
MCAM	0.585913	3.76538e-09
PSIMCT-1	0.705922	3.83134e-09
TANC2	0.947059	3.83597e-09
SAMD9L	0.78302	3.85641e-09
CELF2	0.797702	3.89017e-09
SLC16A6	0.884014	3.97547e-09
TPRN	-0.611832	4.1228e-09
XCR1	0.611493	4.19907e-09
ITPR3	1.40548	4.21599e-09
UCN	-0.784127	4.25546e-09
CREB5	0.809083	4.34381e-09
HDAC9	0.844852	4.4049e-09
KL	0.841989	4.46855e-09
PCDHB6	0.93233	4.48287e-09
NLN	0.627253	4.54291e-09
CD274	0.821663	4.58631e-09
LOC442454	-0.593333	4.64037e-09
NUDT1	-0.626707	4.67404e-09
FAT1	0.781433	4.70936e-09
CENPV	-0.720866	4.78934e-09
NR6A1	0.713495	4.79242e-09
SIGIRR	-0.751178	4.93325e-09
FAM55C	0.768627	5.04921e-09
PCP2	-0.796283	5.29218e-09
PEMT	-0.68543	5.376e-09
DNAJB4	0.630143	5.39173e-09
FAM157A	0.682773	5.46894e-09
LRIG3	0.683122	5.5755e-09
TEK	1.04249	5.72126e-09
PCDHGC4	0.610175	6.04315e-09
LOC728875	-0.906095	6.05592e-09
CCDC144A	0.984536	6.25325e-09
P2RY12	0.813441	6.42056e-09
CD226	0.887997	6.61996e-09
CLEC7A	0.864862	6.98943e-09
NPFF	-0.718866	7.23692e-09
NMB	-0.768633	7.27888e-09
TRERF1	0.724028	7.53672e-09
MAGIX	-0.818491	7.7417e-09
RPL13AP3	-0.650398	7.76667e-09
RASGRF2	0.781591	7.85644e-09
PCDHGA10	1.20174	8.15462e-09
GDPD1	0.853457	8.18452e-09
PCDHAC2	1.55703	8.50761e-09
ADAMTS9	0.701134	8.5858e-09
ADCY3	0.649337	8.59031e-09
IGF1R	1.01355	8.65261e-09
MYLK	0.706983	8.67645e-09
CHSY3	0.805792	8.68228e-09
ST8SIA4	0.671764	8.69374e-09
DCLK1	0.978657	8.84714e-09
SNHG6	-0.668805	9.10623e-09
MSRB3	0.800922	9.14105e-09
THBS1	1.01948	9.22624e-09
RIMKLB	0.757975	9.46068e-09
DOCK8	0.892217	9.60811e-09
DNAH10	0.800436	9.87956e-09
EHF	1.4659	1.01928e-08
LIME1	-0.920223	1.02325e-08
CCRL1	0.672543	1.03103e-08
FMN1	0.908768	1.04898e-08
MIF	-0.736132	1.05026e-08
PPP1R16B	0.711713	1.11144e-08
JAG1	0.722029	1.15621e-08
RASSF2	0.675812	1.19423e-08
PDE7B	0.758058	1.22265e-08
GLP2R	0.604169	1.25105e-08
PGR	1.18561	1.27883e-08
HMCN1	1.11046	1.29749e-08
SLFN5	0.763201	1.30456e-08
IL6R	0.900213	1.31029e-08
ARL10	0.627996	1.3193e-08
TCF15	-0.711914	1.32719e-08
C17orf57	0.796491	1.34931e-08
ABHD2	0.593969	1.35902e-08
DOC2B	0.780436	1.36249e-08
MAP9	1.0316	1.36527e-08
ARHGEF17	0.699867	1.38677e-08
RASSF6	1.07553	1.40068e-08
COL4A2	0.672898	1.40154e-08
KIF3C	0.792785	1.4201e-08
ZNF469	0.885168	1.43271e-08
ANTXR1	0.98344	1.45483e-08
MTMR8	0.772222	1.49825e-08
ZC3H12D	0.757714	1.50907e-08
STK17B	0.72023	1.58134e-08
LOC150381	-0.891974	1.58509e-08
HAS2	1.20734	1.59083e-08
FGFR1	0.896279	1.65392e-08
MCM8	0.644786	1.67219e-08
SOX7	0.774863	1.67604e-08
NEDD4	0.667995	1.67834e-08
PTPLAD2	0.694647	1.69145e-08
ZNF829	0.765849	1.82312e-08
KCNE4	1.0239	1.83647e-08
LOC100124692	1.18482	1.88923e-08
KIFC2	-0.636204	1.92649e-08
ZNF423	0.804934	1.94182e-08
SSPN	1.0635	1.94561e-08
SCUBE3	0.718534	1.94988e-08
GEM	1.09017	1.95302e-08
SLC25A36	0.76251	1.96315e-08
ALDH1A3	1.30149	1.9758e-08
PCDHB17	0.648996	2.00146e-08
GCAT	-0.792047	2.01083e-08
KCNA3	0.854095	2.03306e-08
STS	0.756641	2.03745e-08
LOC402377	0.638936	2.04101e-08
TTC26	0.712957	2.07654e-08
EDNRB	0.696281	2.08917e-08
C10orf128	0.991255	2.11852e-08
NCKAP5	0.946063	2.12243e-08
HS3ST3A1	0.864725	2.17924e-08
NCEH1	0.780205	2.18826e-08
C14orf145	0.637076	2.26253e-08
NEXN	0.870093	2.30242e-08
SCN8A	0.870791	2.3136e-08
XIST	2.91335	2.33096e-08
SKAP2	0.699202	2.33199e-08
CEP152	0.634091	2.35239e-08
PRR22	-0.601375	2.35987e-08
ARHGEF10	0.704331	2.38355e-08
RASEF	1.56057	2.43026e-08
DOCK2	0.875052	2.4434e-08
ZNF284	0.718759	2.4746e-08
ZNF175	0.698274	2.50923e-08
PDGFC	0.641333	2.59377e-08
GATSL2	0.655397	2.61689e-08
AFAP1	0.736102	2.67897e-08
COL27A1	0.987986	2.78623e-08
PDE8B	0.77061	2.80896e-08
AVPR1A	1.67018	3.05793e-08
GUSBL1	0.596073	3.08207e-08
ARHGAP23	0.611753	3.10065e-08
F3	0.995782	3.16098e-08
PCDHB3	1.03412	3.17892e-08
LDOC1L	0.779062	3.25548e-08
TMED7-TICAM2	1.25778	3.25751e-08
FAM49A	0.824529	3.42335e-08
LIMCH1	0.88531	3.44161e-08
PCDHGB4	1.22208	3.49895e-08
VCAN	1.39903	3.51684e-08
ELF4	0.767787	3.53153e-08
GUCY1B3	0.710958	3.58753e-08
LHFPL2	0.73641	3.63713e-08
EDNRA	0.754147	3.81339e-08
ZNF570	0.612813	3.87585e-08
GDF6	0.937961	3.90761e-08
PTGS2	0.974642	3.91865e-08
TLR8	0.939847	3.91977e-08
GPM6B	0.71723	3.97025e-08
THBD	0.735443	3.98014e-08
C6orf186	0.91495	4.00533e-08
DHRS13	-0.64814	4.02296e-08
COL5A2	0.750394	4.06535e-08
FAM26E	0.614494	4.27511e-08
HRCT1	-1.12695	4.34206e-08
SPARC	0.587314	4.34948e-08
BNC2	0.869613	4.35798e-08
DHRS1	-0.678074	4.39286e-08
RARB	0.761794	4.48764e-08
ZNF431	0.724084	4.48817e-08
RGPD1	0.602934	4.49383e-08
RCAN3	0.838185	4.51393e-08
FAM59A	0.642301	4.57985e-08
EIF3C	1.34482	4.60068e-08
SPATA6	0.912587	4.61535e-08
EGFL8	-0.769877	4.61804e-08
FOXC2	0.76128	4.79293e-08
DMD	0.730862	4.81262e-08
ZDHHC2	0.793907	4.92977e-08
KPNA5	0.679273	5.03061e-08
PNMA2	1.03436	5.03356e-08
LAX1	0.817869	5.39157e-08
KISS1	-0.941174	5.45145e-08
SGCB	0.862216	5.45924e-08
NR2F1	0.98754	5.52408e-08
HOMER1	1.08886	5.65226e-08
TRIM22	0.845897	5.74023e-08
GOLT1A	-0.814248	5.76527e-08
TEKT4	-0.741412	5.80474e-08
FHL1	0.715556	5.80631e-08
HTR7	0.691152	5.95575e-08
FAM71E1	-0.673596	6.08718e-08
TMEM150C	0.947593	6.08839e-08
FAM167A	1.27374	6.16537e-08
CAPS2	0.681023	6.20254e-08
ATP8B2	0.75294	6.21343e-08
TBX10	-0.882991	6.22632e-08
TAS2R14	0.586569	6.23574e-08
ZGLP1	-0.607252	6.55008e-08
B3GNT5	0.900134	6.56403e-08
FAT3	0.878864	6.67004e-08
PDE5A	0.725434	6.68326e-08
LRCH2	0.742321	6.82032e-08
SLC16A7	1.03904	6.87175e-08
DOCK11	0.826119	6.90368e-08
LCP2	0.672458	6.95452e-08
SYDE2	0.748215	7.25526e-08
GUCY1A2	0.608171	7.35553e-08
SH3TC2	0.67197	7.52408e-08
TAGAP	0.84288	7.57874e-08
COL1A2	1.03573	7.68854e-08
FAR1	0.613135	7.93294e-08
CYP1B1	0.992004	8.14508e-08
PCDHB13	0.98724	8.28394e-08
NLRP3	0.741571	8.31274e-08
PGM2	0.629508	8.38265e-08
?|645851	0.648462	8.44838e-08
ACE	0.715333	8.58773e-08
NEDD9	0.619536	8.63609e-08
TWSG1	0.592433	8.69354e-08
TM6SF1	0.677768	9.36983e-08
DHRS4L1	-0.699018	9.40192e-08
ZDBF2	1.10324	9.82035e-08
PLSCR1	0.590546	9.9685e-08
PRUNE2	0.929739	9.97962e-08
DACT1	0.943595	1.00536e-07
CX3CR1	0.665187	1.00624e-07
CCRN4L	0.750925	1.0237e-07
ZNF701	0.80324	1.03966e-07
ADAMTSL1	0.877446	1.07226e-07
NBEA	0.977873	1.07946e-07
SPG20	0.814788	1.08471e-07
PDE1C	0.730549	1.09571e-07
PM20D2	0.609072	1.10262e-07
BTG2	0.668389	1.1222e-07
ZNF550	0.637125	1.13277e-07
EMR2	0.726182	1.13616e-07
RNF150	0.891025	1.16305e-07
HIVEP3	0.660673	1.17121e-07
SLFN12	0.742502	1.1854e-07
TNNC2	-0.733123	1.19142e-07
NAMPT	0.703924	1.19428e-07
NOTCH3	0.718065	1.19444e-07
MACROD1	-0.705704	1.20291e-07
ZNF675	0.612551	1.21979e-07
LOC202181	0.604742	1.22645e-07
C9orf47	0.685873	1.23567e-07
SCRN1	0.86682	1.2583e-07
CACNA1C	0.810524	1.27305e-07
CYBRD1	0.810105	1.28291e-07
DAAM2	0.772093	1.30053e-07
FYB	0.800153	1.32452e-07
KIAA1324L	1.05319	1.38188e-07
FZD1	0.745842	1.40047e-07
HSPB9	-0.815187	1.42126e-07
ODF2L	0.754896	1.42643e-07
SEMA6D	0.780328	1.45001e-07
MYOCD	0.888841	1.45373e-07
PABPC5	0.751943	1.46647e-07
BCL2	0.592332	1.48297e-07
LOC100129726	0.65218	1.51109e-07
PCDHB14	0.876051	1.54662e-07
SLC2A3	0.711817	1.56896e-07
ADAMTS4	0.624031	1.58796e-07
LRRTM2	0.593738	1.58803e-07
ZNF714	0.957613	1.62251e-07
GRAPL	0.599206	1.63579e-07
PRR16	0.727874	1.68362e-07
PRAP1	-1.32689	1.73371e-07
ISG15	-0.759229	1.75815e-07
MESP2	-0.857561	1.76187e-07
OPHN1	0.690144	1.76418e-07
KLHL6	0.708213	1.77781e-07
NBPF3	0.763694	1.80503e-07
TPBG	1.09668	1.86938e-07
SAMSN1	0.783029	1.87275e-07
DISC1	0.680179	1.88494e-07
FMNL2	0.815386	1.90929e-07
IFI16	0.675993	1.96087e-07
STC1	0.731648	1.96914e-07
DCXR	-0.91383	2.00144e-07
ZNF585B	0.665905	2.00185e-07
LOC100132111	0.738951	2.01434e-07
SLC41A2	0.73442	2.03686e-07
RAB26	-0.823168	2.05951e-07
KIF26B	1.14411	2.08796e-07
GPR81	0.642867	2.1047e-07
AKAP6	0.642119	2.12995e-07
AMOTL2	0.591876	2.13545e-07
GPR161	0.706613	2.17664e-07
ZIK1	0.847905	2.1941e-07
ARMCX2	0.729453	2.20603e-07
LPAR1	1.12891	2.20862e-07
C16orf79	-0.644033	2.24033e-07
CAPN12	-0.858406	2.26746e-07
IL1RAP	0.670804	2.27568e-07
APOC2	-1.04902	2.35997e-07
ZNF521	0.750607	2.3646e-07
C8orf73	-0.82799	2.36475e-07
GLS	0.75153	2.47334e-07
C6orf27	0.85387	2.54928e-07
CNKSR2	1.19608	2.60355e-07
PLAGL1	0.856563	2.60563e-07
TAS2R5	0.592452	2.68467e-07
NHS	0.725903	2.70652e-07
EIF4E3	0.803351	2.84506e-07
NAP1L3	0.940834	2.8718e-07
SYNPO2	0.74848	2.87365e-07
WNT9A	0.637599	2.92073e-07
DDTL	-0.586818	2.95494e-07
POTEF	0.62297	3.05304e-07
ADAMTSL3	1.05608	3.08143e-07
BNC1	0.657779	3.11581e-07
GJD3	0.612172	3.11648e-07
LOC643719	-0.587032	3.13024e-07
PRSS23	0.669769	3.16773e-07
HRNR	0.774904	3.18266e-07
KCNQ4	0.691469	3.2125e-07
COL5A1	1.05613	3.30598e-07
PCDHB2	1.05124	3.3079e-07
NOV	0.81248	3.33354e-07
NAV2	0.661034	3.43712e-07
NCRNA00204B	-0.640346	3.46243e-07
LRRK2	0.813603	3.47208e-07
ZNF93	0.872418	3.48718e-07
FRMD6	0.65828	3.58947e-07
SNX20	0.749731	3.72523e-07
SATB1	0.798148	3.76656e-07
TSPYL5	0.748955	3.79914e-07
RHBDL1	-0.719706	3.85317e-07
psiTPTE22	0.678916	3.891e-07
CORT	-0.612962	3.93584e-07
GLI2	1.02068	3.99604e-07
ZNF649	0.606717	4.02698e-07
ZNF703	0.994041	4.05608e-07
TTR	-1.29969	4.06353e-07
AR	1.3356	4.06947e-07
PROC	-0.857515	4.07541e-07
KBTBD8	0.627273	4.07867e-07
MCTP2	1.18191	4.08594e-07
HIST1H4J	-0.739369	4.1181e-07
KITLG	0.680596	4.12874e-07
COMTD1	-0.614537	4.22739e-07
RPPH1	-0.824022	4.24965e-07
APOA2	-1.37477	4.36741e-07
ODZ3	1.05728	4.5007e-07
CHST13	-0.629159	4.61748e-07
SOX5	0.765162	4.62097e-07
STOX2	0.857283	4.63766e-07
FPR2	0.759848	4.65864e-07
WIPF1	0.587938	4.67103e-07
AXL	0.624791	4.67291e-07
ATAD5	0.666397	4.75197e-07
LOC729234	-0.592451	4.80076e-07
NR4A2	0.864505	4.81052e-07
MBNL3	0.853376	4.8319e-07
PCDHB16	0.98865	4.9642e-07
C17orf55	-0.73589	4.99551e-07
PLAC8L1	-0.63983	5.02969e-07
HIST2H2AA3	-0.722541	5.10367e-07
CCDC152	-0.627304	5.243e-07
IFI6	-0.837638	5.32274e-07
DPYSL3	0.738472	5.34087e-07
NPIPL3	-0.60323	5.34324e-07
MLXIPL	-0.724101	5.38335e-07
TEX9	0.672353	5.4102e-07
NCRNA00152	-0.706861	5.41091e-07
GAS5	-0.601368	5.47806e-07
NPR3	1.05396	5.51556e-07
TMEM191A	-0.796117	5.56682e-07
SNHG4	0.685454	5.59991e-07
MARVELD1	0.83079	5.67025e-07
ZNF468	0.951785	5.74792e-07
ASGR1	-0.84097	5.74916e-07
EMR4P	0.664888	5.75389e-07
RORA	0.590005	5.96154e-07
RAC3	-0.70118	5.96892e-07
CNTN4	0.814777	6.3787e-07
FPR1	0.899086	6.42096e-07
CYBB	0.79108	6.45136e-07
KLRA1	0.646891	6.55137e-07
GLYCTK	-0.638373	6.63377e-07
ANGPT1	0.817245	6.68383e-07
LPHN3	0.69045	6.74176e-07
LOC149134	-0.73217	6.94901e-07
ENDOD1	0.680277	7.10455e-07
LOC149837	0.804755	7.12604e-07
UNC5B	0.678569	7.15734e-07
EPHA4	0.707176	7.15797e-07
MPDZ	0.711846	7.1826e-07
TMEM200A	0.896768	7.22957e-07
ZNF727	0.82227	7.30562e-07
RASGRP1	0.790003	7.4149e-07
HSPA4L	0.729688	7.41767e-07
RAB39	0.606134	7.43123e-07
C19orf46	-0.990813	7.49379e-07
CCR1	0.656363	7.631e-07
STAG3L1	0.68229	7.71617e-07
PEX11G	-0.607645	7.75938e-07
P2RY10	0.827745	7.99205e-07
CR1	0.921231	8.02383e-07
BVES	0.672383	8.02482e-07
PYY2	-0.645514	8.10788e-07
DKFZp779M0652	-0.834064	8.36406e-07
TMEM52	-0.783791	8.38716e-07
BAGE2	0.82976	8.53305e-07
SOCS3	0.804173	9.04991e-07
TMEM47	0.752316	9.32787e-07
BHLHA15	0.869375	9.45539e-07
ADAMTS6	0.796211	9.4708e-07
MTHFD2	0.67352	9.48578e-07
PDE1A	0.945649	9.63727e-07
KCNQ5	0.62872	9.64454e-07
RASGEF1B	0.757146	9.66572e-07
GPR17	0.820528	9.72908e-07
ZDHHC15	0.743899	9.98341e-07
LOC595101	0.735532	9.98433e-07
RECK	0.672373	1.00751e-06
L3MBTL3	0.607422	1.01055e-06
LOC389458	-0.604975	1.01126e-06
ZP3	-0.645009	1.01538e-06
GLIPR1	0.679955	1.01617e-06
CD200R1	0.638114	1.04941e-06
SCIN	0.927066	1.06591e-06
ZNF665	0.765984	1.08966e-06
NME1-NME2	-0.655931	1.1197e-06
ZNF391	0.843295	1.12088e-06
HSPA12A	0.726092	1.14275e-06
IPW	0.993667	1.15022e-06
LOC285768	0.809282	1.18445e-06
SCARA5	1.18148	1.19438e-06
MAGEE1	0.710707	1.20723e-06
C1QTNF7	0.841429	1.21435e-06
SKP2	0.610227	1.24652e-06
PLXDC2	0.800449	1.27059e-06
PRTG	0.882223	1.2742e-06
PBX1	0.934927	1.28328e-06
SERPINA4	-1.17688	1.28629e-06
DKK2	1.01375	1.28925e-06
P2RY13	0.680588	1.30176e-06
ARHGAP20	0.854839	1.30534e-06
OSBPL5	0.64986	1.30696e-06
SPTB	0.6452	1.32106e-06
CD163	0.769256	1.34323e-06
DAB2	0.65855	1.35388e-06
XRCC2	0.750362	1.35614e-06
LXN	0.671213	1.36228e-06
C3orf45	-0.79793	1.38114e-06
IL1RL1	0.922064	1.40101e-06
ZNF737	0.78881	1.4224e-06
RPL22L1	-0.666383	1.4762e-06
DDX60	0.666644	1.48517e-06
MNDA	0.762577	1.48534e-06
C4orf31	0.72764	1.50359e-06
LRRN2	1.00334	1.517e-06
HSP90AB2P	0.61709	1.5461e-06
ZNF804A	0.792212	1.56266e-06
TIGD3	-0.698743	1.57296e-06
NOS1AP	0.693955	1.58403e-06
EVI2B	0.645592	1.70647e-06
PCDHB7	0.827631	1.78598e-06
ENTPD5	0.640933	1.80955e-06
ZFP30	0.741723	1.81115e-06
CSRNP3	0.608563	1.8381e-06
ZNF439	0.661626	1.84736e-06
MAST1	-0.926048	1.86711e-06
TGFB3	0.646555	1.8785e-06
C11orf63	0.67466	1.8896e-06
MSR1	0.623857	1.89845e-06
ZNF221	0.587121	1.94156e-06
RECQL4	-0.683495	1.98836e-06
HEPH	0.729118	2.02917e-06
EMILIN3	-0.927817	2.04646e-06
PMAIP1	0.850961	2.09234e-06
RNF182	0.589949	2.1148e-06
GCOM1	0.728789	2.12242e-06
LYVE1	0.801517	2.14184e-06
SRGAP1	0.696633	2.18664e-06
TM4SF5	-1.01373	2.197e-06
TCHH	0.659948	2.21853e-06
WNK3	0.978343	2.22874e-06
CHN1	0.597172	2.25116e-06
ULBP3	0.734992	2.32293e-06
PRR7	-0.685029	2.34592e-06
POSTN	1.40296	2.38617e-06
ESPN	-0.760544	2.43471e-06
SHF	-0.695509	2.57611e-06
DDX26B	0.674261	2.60375e-06
C22orf41	-0.703199	2.66687e-06
CXADR	0.594308	2.66818e-06
BOK	-0.63527	2.71025e-06
FITM1	-0.764792	2.71476e-06
ZNF160	0.592034	2.74476e-06
CXXC4	0.645147	2.79812e-06
B3GALNT1	0.639065	2.87614e-06
PTGER4	0.677551	2.91148e-06
KIAA1024	0.738754	2.94115e-06
PFKM	0.610249	2.99671e-06
GRIP2	0.703024	2.99836e-06
ANK3	0.979979	3.00229e-06
PCDH19	0.645967	3.05286e-06
LOC541471	-0.593259	3.05881e-06
C1QL3	0.786306	3.06062e-06
LPL	0.670823	3.06492e-06
CDH19	1.03503	3.12184e-06
PLCB4	0.749512	3.12715e-06
PTCH1	0.656005	3.18904e-06
CRISPLD1	0.805126	3.19593e-06
TNFRSF9	0.92299	3.2196e-06
FUT8	0.651355	3.25053e-06
GPR89B	0.762818	3.27598e-06
PTX3	0.824684	3.28398e-06
FNDC1	1.30707	3.33331e-06
LOC100132215	0.63397	3.33775e-06
MS4A7	0.614297	3.3428e-06
C6orf170	0.618813	3.3629e-06
PDP1	0.715295	3.40933e-06
IL2RA	0.869484	3.45187e-06
MAP1LC3A	-0.61576	3.50045e-06
PACSIN3	-0.600705	3.52762e-06
F10	-0.710948	3.52975e-06
NCK2	0.683434	3.6019e-06
GOLGA9P	0.634858	3.61087e-06
CALML6	-0.612852	3.62993e-06
SERTAD4	0.767684	3.6514e-06
BMP8A	0.704991	3.70667e-06
RP1	0.592642	3.72797e-06
FTCD	-1.18105	3.88385e-06
NBPF15	0.738732	3.88759e-06
FOXF1	0.712308	3.98696e-06
HAVCR1	1.06993	4.05743e-06
ZNF717	0.633514	4.11173e-06
NOMO2	0.61646	4.12966e-06
ATP6V0E2	-0.618214	4.154e-06
ANKRD24	-0.590931	4.24139e-06
KCND2	0.817365	4.2729e-06
SFRP1	0.970771	4.28277e-06
CLIC5	0.758435	4.33256e-06
EDA2R	0.917157	4.33267e-06
ASGR2	-0.751663	4.36763e-06
C14orf73	-0.875309	4.48639e-06
C7orf58	0.911669	4.4974e-06
BMP5	0.831629	4.6183e-06
NPY5R	0.718243	4.65768e-06
SPAG4	-0.741658	4.71281e-06
[truncated: 891 more rows]
